# Supplementary material for: Role of Fusobacteria in the serrated pathway of colorectal carcinogenesis
Source: Sci Rep. 2016 Apr 29;6:25271. doi: 10.1038/srep25271 (PMC4850483; doi:10.1038/srep25271)
Supplement: Supplementary Dataset 1 [file srep25271-s1.csv]

Dataset 1. Relative abundance of predicted function for specific KEGG modules (level 3) according to histology
KEGG modules			Relative abundance for specific KEGG modules (%)						TA vs. SSA/P		TA vs. CRC		SSA/P vs. CRC
			TA		SSA/P		CRC
Level 1	Level 2	Level 3	Mean	SD	Mean	SD	Mean	SD	P-value	FDR	P-value	FDR	P-value	FDR
Cellular Processes	Cell Communication	Adherens junction	0	0	0	0	0	0	N/A	N/A	N/A	N/A	N/A	N/A
Cellular Processes	Cell Communication	Focal adhesion	0	0	0	0	0	0	N/A	N/A	N/A	N/A	N/A	N/A
Cellular Processes	Cell Communication	Tight junction	0	0	0	0	0	0	N/A	N/A	N/A	N/A	N/A	N/A
Cellular Processes	Cell Growth and Death	Apoptosis	0.02	0.02	0.01	0.01	0	0.01	0.122	0.972	0.05	0.048	0.829	0.407
Cellular Processes	Cell Growth and Death	Cell cycle	0	0	0	0	0	0	N/A	N/A	N/A	N/A	N/A	N/A
Cellular Processes	Cell Growth and Death	Cell cycle - Caulobacter	0.47	0.09	0.45	0.09	0.52	0.07	0.829	> 0.999	0.328	0.17	0.122	0.216
Cellular Processes	Cell Growth and Death	Cell cycle - yeast	0	0	0	0	0	0	N/A	N/A	N/A	N/A	N/A	N/A
Cellular Processes	Cell Growth and Death	Meiosis - yeast	0.01	0.02	0.01	0.01	0	0.01	0.965	> 0.999	0.083	0.065	0.146	0.223
Cellular Processes	Cell Growth and Death	Oocyte meiosis	0	0	0	0	0	0	N/A	N/A	N/A	N/A	N/A	N/A
Cellular Processes	Cell Growth and Death	p53 signaling pathway	0.01	0.02	0	0.01	0	0.01	0.122	0.972	0.05	0.048	0.515	0.324
Cellular Processes	Cell Motility	Bacterial chemotaxis	0.47	0.16	0.44	0.17	0.3	0.08	0.408	0.972	0.01	0.041	0.021	0.18
Cellular Processes	Cell Motility	Bacterial motility proteins	1.26	0.42	1.11	0.57	0.59	0.26	0.315	0.972	0.002	0.041	0.021	0.18
Cellular Processes	Cell Motility	Cytoskeleton proteins	0.26	0.07	0.28	0.09	0.32	0.07	0.633	0.977	0.05	0.048	0.408	0.295
Cellular Processes	Cell Motility	Flagellar assembly	0.51	0.23	0.44	0.24	0.24	0.13	0.515	0.972	0.028	0.041	0.034	0.18
Cellular Processes	Cell Motility	Regulation of actin cytoskeleton	0	0	0	0	0	0	N/A	N/A	N/A	N/A	N/A	N/A
Cellular Processes	Transport and Catabolism	Endocytosis	0	0	0	0	0	0	0.744	> 0.999	0.271	0.155	0.41	0.295
Cellular Processes	Transport and Catabolism	Lysosome	0.07	0.03	0.07	0.03	0.12	0.05	0.965	> 0.999	0.028	0.041	0.021	0.18
Cellular Processes	Transport and Catabolism	Peroxisome	0.21	0.05	0.2	0.05	0.19	0.02	0.633	0.977	0.645	0.28	> 0.999	0.454
Cellular Processes	Transport and Catabolism	Phagosome	0	0	0	0	0	0	N/A	N/A	N/A	N/A	N/A	N/A
Environmental Information Processing	Membrane Transport	ABC transporters	3.41	0.36	3.71	0.53	3.32	0.48	0.203	0.972	0.878	0.356	0.203	0.23
Environmental Information Processing	Membrane Transport	Bacterial secretion system	0.78	0.15	0.75	0.17	0.65	0.06	0.633	0.977	0.105	0.075	0.203	0.23
Environmental Information Processing	Membrane Transport	Phosphotransferase system (PTS)	0.52	0.16	0.6	0.35	0.54	0.22	0.573	0.972	0.959	0.381	0.829	0.407
Environmental Information Processing	Membrane Transport	Secretion system	1.74	0.46	1.63	0.53	1.2	0.24	0.573	0.972	0.021	0.041	0.068	0.184
Environmental Information Processing	Membrane Transport	Transporters	6.04	0.64	6.75	0.93	6.22	0.91	0.068	0.972	0.505	0.239	0.36	0.282
Environmental Information Processing	Signal Transduction	Calcium signaling pathway	0	0	0	0	0	0	0.548	0.972	> 0.999	0.387	0.373	0.29
Environmental Information Processing	Signal Transduction	ErbB signaling pathway	0	0	0	0	0	0	N/A	N/A	N/A	N/A	N/A	N/A
Environmental Information Processing	Signal Transduction	Hedgehog signaling pathway	0	0	0	0	0	0	N/A	N/A	N/A	N/A	N/A	N/A
Environmental Information Processing	Signal Transduction	MAPK signaling pathway	0	0	0	0	0	0	N/A	N/A	N/A	N/A	N/A	N/A
Environmental Information Processing	Signal Transduction	MAPK signaling pathway - yeast	0.04	0.01	0.04	0.01	0.05	0.02	0.762	> 0.999	0.021	0.041	0.027	0.18
Environmental Information Processing	Signal Transduction	mTOR signaling pathway	0	0	0	0	0	0	N/A	N/A	N/A	N/A	N/A	N/A
Environmental Information Processing	Signal Transduction	Notch signaling pathway	0	0	0	0	0	0	N/A	N/A	N/A	N/A	N/A	N/A
Environmental Information Processing	Signal Transduction	Phosphatidylinositol signaling system	0.09	0.02	0.09	0.02	0.09	0.01	0.36	0.972	0.959	0.381	0.408	0.295
Environmental Information Processing	Signal Transduction	TGF-beta signaling pathway	0	0	0	0	0	0	N/A	N/A	N/A	N/A	N/A	N/A
Environmental Information Processing	Signal Transduction	Two-component system	2.01	0.5	1.95	0.5	1.49	0.4	> 0.999	> 0.999	0.065	0.059	0.101	0.196
Environmental Information Processing	Signal Transduction	VEGF signaling pathway	0	0	0	0	0	0	N/A	N/A	N/A	N/A	N/A	N/A
Environmental Information Processing	Signal Transduction	Wnt signaling pathway	0	0	0	0	0	0	N/A	N/A	N/A	N/A	N/A	N/A
Environmental Information Processing	Signaling Molecules and Interaction	Bacterial toxins	0.1	0.02	0.1	0.03	0.12	0.02	0.696	> 0.999	0.01	0.041	0.083	0.185
Environmental Information Processing	Signaling Molecules and Interaction	CAM ligands	0	0	0	0	0	0	N/A	N/A	N/A	N/A	N/A	N/A
Environmental Information Processing	Signaling Molecules and Interaction	Cellular antigens	0.06	0.02	0.05	0.02	0.06	0.02	0.408	0.972	0.505	0.239	0.965	0.45
Environmental Information Processing	Signaling Molecules and Interaction	Cytokine receptors	0	0	0	0	0	0	N/A	N/A	N/A	N/A	N/A	N/A
Environmental Information Processing	Signaling Molecules and Interaction	Cytokine-cytokine receptor interaction	0	0	0	0	0	0	N/A	N/A	N/A	N/A	N/A	N/A
Environmental Information Processing	Signaling Molecules and Interaction	ECM-receptor interaction	0	0	0	0	0	0	N/A	N/A	N/A	N/A	N/A	N/A
Environmental Information Processing	Signaling Molecules and Interaction	G protein-coupled receptors	0	0	0	0	0	0	N/A	N/A	N/A	N/A	N/A	N/A
Environmental Information Processing	Signaling Molecules and Interaction	Glycan bindng proteins	0	0	0	0	0	0	N/A	N/A	N/A	N/A	N/A	N/A
Environmental Information Processing	Signaling Molecules and Interaction	GTP-binding proteins	0	0	0	0	0	0	N/A	N/A	N/A	N/A	N/A	N/A
Environmental Information Processing	Signaling Molecules and Interaction	Ion channels	0.03	0.01	0.02	0.01	0.01	0.01	0.203	0.972	0.015	0.041	0.173	0.225
Environmental Information Processing	Signaling Molecules and Interaction	Neuroactive ligand-receptor interaction	0	0	0	0	0	0	N/A	N/A	N/A	N/A	N/A	N/A
Genetic Information Processing	Folding, Sorting and Degradation	Chaperones and folding catalysts	1.04	0.08	1.04	0.08	1.05	0.08	0.633	0.977	0.574	0.257	0.897	0.423
Genetic Information Processing	Folding, Sorting and Degradation	Proteasome	0.03	0.01	0.04	0.01	0.04	0.01	0.315	0.972	0.038	0.046	0.055	0.18
Genetic Information Processing	Folding, Sorting and Degradation	Protein export	0.52	0.07	0.52	0.09	0.6	0.05	0.829	> 0.999	0.05	0.048	0.122	0.216
Genetic Information Processing	Folding, Sorting and Degradation	Protein processing in endoplasmic reticulum	0.05	0.01	0.05	0.01	0.06	0.01	0.408	0.972	0.038	0.046	0.034	0.18
Genetic Information Processing	Folding, Sorting and Degradation	RNA degradation	0.43	0.04	0.43	0.06	0.49	0.05	0.829	> 0.999	0.038	0.046	0.055	0.18
Genetic Information Processing	Folding, Sorting and Degradation	Sulfur relay system	0.31	0.06	0.31	0.05	0.28	0.05	0.897	> 0.999	0.328	0.17	0.36	0.282
Genetic Information Processing	Folding, Sorting and Degradation	Ubiquitin system	0.01	0.01	0.01	0.01	0.01	0.01	0.237	0.972	0.328	0.17	0.897	0.423
Genetic Information Processing	Replication and Repair	Base excision repair	0.4	0.03	0.4	0.03	0.41	0.02	0.965	> 0.999	0.328	0.17	0.237	0.234
Genetic Information Processing	Replication and Repair	Chromosome	1.46	0.16	1.46	0.2	1.55	0.12	0.965	> 0.999	0.234	0.138	0.408	0.295
Genetic Information Processing	Replication and Repair	DNA repair and recombination proteins	2.53	0.27	2.55	0.36	2.82	0.21	0.897	> 0.999	0.05	0.048	0.101	0.196
Genetic Information Processing	Replication and Repair	DNA replication	0.55	0.09	0.56	0.11	0.67	0.09	0.829	> 0.999	0.028	0.041	0.068	0.184
Genetic Information Processing	Replication and Repair	DNA replication proteins	1.04	0.17	1.07	0.24	1.22	0.14	0.829	> 0.999	0.038	0.046	0.146	0.223
Genetic Information Processing	Replication and Repair	Homologous recombination	0.79	0.12	0.8	0.15	0.93	0.11	> 0.999	> 0.999	0.038	0.046	0.122	0.216
Genetic Information Processing	Replication and Repair	Mismatch repair	0.68	0.11	0.7	0.15	0.83	0.11	0.829	> 0.999	0.021	0.041	0.068	0.184
Genetic Information Processing	Replication and Repair	Non-homologous end-joining	0.02	0.01	0.01	0.02	0.01	0.01	0.515	0.972	0.083	0.065	0.46	0.307
Genetic Information Processing	Replication and Repair	Nucleotide excision repair	0.31	0.06	0.33	0.08	0.38	0.06	0.762	> 0.999	0.028	0.041	0.101	0.196
Genetic Information Processing	Transcription	Basal transcription factors	0	0	0	0	0	0	0.515	0.972	0.083	0.065	0.274	0.258
Genetic Information Processing	Transcription	RNA polymerase	0.13	0.03	0.13	0.03	0.16	0.02	0.696	> 0.999	0.083	0.065	0.068	0.184
Genetic Information Processing	Transcription	Spliceosome	0	0	0	0	0	0	N/A	N/A	N/A	N/A	N/A	N/A
Genetic Information Processing	Transcription	Transcription factors	1.77	0.31	1.85	0.39	1.56	0.32	0.897	> 0.999	0.279	0.155	0.315	0.275
Genetic Information Processing	Transcription	Transcription machinery	0.78	0.14	0.81	0.18	0.94	0.12	0.633	0.977	0.083	0.065	0.068	0.184
Genetic Information Processing	Translation	Aminoacyl-tRNA biosynthesis	0.95	0.16	0.94	0.21	1.09	0.14	0.762	> 0.999	0.161	0.102	0.237	0.234
Genetic Information Processing	Translation	mRNA surveillance pathway	0	0	0	0	0	0	> 0.999	> 0.999	N/A	N/A	> 0.999	0.454
Genetic Information Processing	Translation	Ribosome	1.92	0.35	1.91	0.45	2.28	0.35	> 0.999	> 0.999	0.105	0.075	0.203	0.23
Genetic Information Processing	Translation	Ribosome Biogenesis	1.32	0.14	1.29	0.14	1.38	0.1	0.829	> 0.999	0.382	0.192	0.173	0.225
Genetic Information Processing	Translation	Ribosome biogenesis in eukaryotes	0.05	0.01	0.05	0.01	0.05	0	0.46	0.972	0.382	0.192	0.897	0.423
Genetic Information Processing	Translation	RNA transport	0.1	0.03	0.12	0.02	0.11	0.02	0.146	0.972	0.328	0.17	0.515	0.324
Genetic Information Processing	Translation	Translation factors	0.45	0.08	0.45	0.09	0.53	0.08	0.897	> 0.999	0.105	0.075	0.146	0.223
Human Diseases	Cancers	Bladder cancer	0.01	0.01	0.01	0.01	0	0	0.36	0.972	0.028	0.041	0.315	0.275
Human Diseases	Cancers	Chronic myeloid leukemia	0	0	0	0	0	0	N/A	N/A	N/A	N/A	N/A	N/A
Human Diseases	Cancers	Colorectal cancer	0.01	0.02	0	0	0	0.01	0.122	0.972	0.05	0.048	0.573	0.343
Human Diseases	Cancers	Glioma	0	0	0	0	0	0	N/A	N/A	N/A	N/A	N/A	N/A
Human Diseases	Cancers	Pancreatic cancer	0	0	0	0	0	0	N/A	N/A	N/A	N/A	N/A	N/A
Human Diseases	Cancers	Pathways in cancer	0.06	0.01	0.05	0.01	0.05	0.01	0.408	0.972	0.574	0.257	0.696	0.375
Human Diseases	Cancers	Prostate cancer	0.03	0.01	0.03	0.01	0.05	0.01	0.237	0.972	0.015	0.041	0.034	0.18
Human Diseases	Cancers	Renal cell carcinoma	0.02	0.01	0.02	0.01	0.01	0.01	0.36	0.972	0.065	0.059	0.173	0.225
Human Diseases	Cancers	Small cell lung cancer	0.01	0.02	0	0	0	0.01	0.122	0.972	0.05	0.048	0.573	0.343
Human Diseases	Cardiovascular Diseases	Arrhythmogenic right ventricular cardiomyopathy (ARVC)	0	0	0	0	0	0	N/A	N/A	N/A	N/A	N/A	N/A
Human Diseases	Cardiovascular Diseases	Dilated cardiomyopathy (DCM)	0	0	0	0	0	0	N/A	N/A	N/A	N/A	N/A	N/A
Human Diseases	Cardiovascular Diseases	Hypertrophic cardiomyopathy (HCM)	0	0	0	0	0	0	0.202	0.972	0.099	0.075	0.388	0.295
Human Diseases	Cardiovascular Diseases	Viral myocarditis	0.01	0.02	0	0	0	0.01	0.122	0.972	0.05	0.048	0.573	0.343
Human Diseases	Immune System Diseases	Primary immunodeficiency	0.05	0.01	0.05	0.01	0.06	0	0.068	0.972	0.01	0.041	0.122	0.216
Human Diseases	Immune System Diseases	Rheumatoid arthritis	0	0	0	0	0	0	N/A	N/A	N/A	N/A	N/A	N/A
Human Diseases	Immune System Diseases	Systemic lupus erythematosus	0	0.01	0	0	0	0	0.36	0.972	0.005	0.041	0.043	0.18
Human Diseases	Infectious Diseases	African trypanosomiasis	0.01	0.01	0.01	0.01	0	0	0.46	0.972	0.021	0.041	0.237	0.234
Human Diseases	Infectious Diseases	Amoebiasis	0.01	0	0.01	0.01	0	0	0.829	> 0.999	0.161	0.102	0.173	0.225
Human Diseases	Infectious Diseases	Bacterial invasion of epithelial cells	0.01	0.01	0.01	0.01	0	0	0.696	> 0.999	0.161	0.102	0.36	0.282
Human Diseases	Infectious Diseases	Chagas disease (American trypanosomiasis)	0.01	0.01	0.01	0.01	0	0	0.46	0.972	0.021	0.041	0.237	0.234
Human Diseases	Infectious Diseases	Epithelial cell signaling in Helicobacter pylori infection	0.07	0.01	0.07	0.02	0.09	0.01	0.633	0.977	0.105	0.075	0.203	0.23
Human Diseases	Infectious Diseases	Hepatitis C	0	0	0	0	0	0	N/A	N/A	N/A	N/A	N/A	N/A
Human Diseases	Infectious Diseases	Influenza A	0.01	0.02	0	0	0	0.01	0.122	0.972	0.05	0.048	0.573	0.343
Human Diseases	Infectious Diseases	Leishmaniasis	0	0	0	0	0	0	N/A	N/A	N/A	N/A	N/A	N/A
Human Diseases	Infectious Diseases	Measles	0	0	0	0	0	0	N/A	N/A	N/A	N/A	N/A	N/A
Human Diseases	Infectious Diseases	Pathogenic Escherichia coli infection	0	0	0	0	0	0	> 0.999	> 0.999	> 0.999	0.387	0.739	0.391
Human Diseases	Infectious Diseases	Pertussis	0.11	0.07	0.09	0.09	0.05	0.04	0.515	0.972	0.13	0.089	0.696	0.375
Human Diseases	Infectious Diseases	Shigellosis	0	0	0	0	0	0	0.618	0.977	> 0.999	0.387	0.618	0.358
Human Diseases	Infectious Diseases	Staphylococcus aureus infection	0.01	0.01	0	0	0.01	0	0.315	0.972	0.442	0.215	0.633	0.358
Human Diseases	Infectious Diseases	Toxoplasmosis	0.01	0.02	0	0	0	0.01	0.122	0.972	0.05	0.048	0.573	0.343
Human Diseases	Infectious Diseases	Tuberculosis	0.14	0.02	0.13	0.03	0.14	0.02	0.573	0.972	0.645	0.28	0.46	0.307
Human Diseases	Infectious Diseases	Vibrio cholerae infection	0	0	0	0	0	0	0.896	> 0.999	0.069	0.062	0.198	0.23
Human Diseases	Infectious Diseases	Vibrio cholerae pathogenic cycle	0.11	0.03	0.1	0.03	0.09	0.01	0.829	> 0.999	0.161	0.102	0.515	0.324
Human Diseases	Metabolic Diseases	Type I diabetes mellitus	0.04	0.01	0.04	0.01	0.06	0.01	0.46	0.972	0.021	0.041	0.055	0.18
Human Diseases	Metabolic Diseases	Type II diabetes mellitus	0.04	0	0.04	0	0.04	0.01	> 0.999	> 0.999	0.574	0.257	0.46	0.307
Human Diseases	Neurodegenerative Diseases	Alzheimer's disease	0.08	0.03	0.06	0.02	0.06	0.01	0.46	0.972	0.195	0.12	0.573	0.343
Human Diseases	Neurodegenerative Diseases	Amyotrophic lateral sclerosis (ALS)	0.04	0.02	0.04	0.02	0.03	0.01	0.515	0.972	0.028	0.041	0.315	0.275
Human Diseases	Neurodegenerative Diseases	Huntington's disease	0.08	0.04	0.06	0.03	0.05	0.01	0.274	0.972	0.05	0.048	0.237	0.234
Human Diseases	Neurodegenerative Diseases	Parkinson's disease	0.04	0.03	0.02	0.02	0.01	0.01	0.274	0.972	0.083	0.065	0.36	0.282
Human Diseases	Neurodegenerative Diseases	Prion diseases	0.01	0.01	0.02	0.01	0.01	0.01	0.573	0.972	0.721	0.306	0.696	0.375
Metabolism	Amino Acid Metabolism	Alanine, aspartate and glutamate metabolism	0.94	0.09	0.95	0.14	1.05	0.07	0.965	> 0.999	0.028	0.041	0.083	0.185
Metabolism	Amino Acid Metabolism	Amino acid related enzymes	1.32	0.13	1.3	0.18	1.41	0.13	0.696	> 0.999	0.195	0.12	0.146	0.223
Metabolism	Amino Acid Metabolism	Arginine and proline metabolism	1.15	0.07	1.13	0.08	1.08	0.09	0.633	0.977	0.105	0.075	0.36	0.282
Metabolism	Amino Acid Metabolism	Cysteine and methionine metabolism	0.86	0.09	0.89	0.08	0.91	0.06	0.46	0.972	0.442	0.215	0.696	0.375
Metabolism	Amino Acid Metabolism	Glycine, serine and threonine metabolism	0.86	0.08	0.83	0.07	0.81	0.06	0.515	0.972	0.13	0.089	0.408	0.295
Metabolism	Amino Acid Metabolism	Histidine metabolism	0.5	0.07	0.54	0.09	0.6	0.07	0.408	0.972	0.021	0.041	0.173	0.225
Metabolism	Amino Acid Metabolism	Lysine biosynthesis	0.65	0.1	0.7	0.14	0.73	0.12	0.515	0.972	0.279	0.155	0.633	0.358
Metabolism	Amino Acid Metabolism	Lysine degradation	0.31	0.14	0.26	0.15	0.18	0.06	0.573	0.972	0.038	0.046	0.203	0.23
Metabolism	Amino Acid Metabolism	Phenylalanine metabolism	0.29	0.07	0.26	0.07	0.21	0.04	0.36	0.972	0.028	0.041	0.101	0.196
Metabolism	Amino Acid Metabolism	Phenylalanine, tyrosine and tryptophan biosynthesis	0.7	0.08	0.74	0.11	0.77	0.08	0.36	0.972	0.083	0.065	0.696	0.375
Metabolism	Amino Acid Metabolism	Tryptophan metabolism	0.36	0.17	0.3	0.19	0.18	0.06	0.573	0.972	0.021	0.041	0.237	0.234
Metabolism	Amino Acid Metabolism	Tyrosine metabolism	0.4	0.05	0.38	0.07	0.36	0.07	0.36	0.972	0.13	0.089	0.633	0.358
Metabolism	Amino Acid Metabolism	Valine, leucine and isoleucine biosynthesis	0.63	0.06	0.64	0.06	0.62	0.08	0.829	> 0.999	0.645	0.28	0.696	0.375
Metabolism	Amino Acid Metabolism	Valine, leucine and isoleucine degradation	0.49	0.26	0.4	0.26	0.27	0.09	0.46	0.972	0.05	0.048	0.36	0.282
Metabolism	Biosynthesis of Other Secondary Metabolites	beta-Lactam resistance	0.03	0.01	0.03	0.01	0.03	0.01	0.515	0.972	0.105	0.075	0.46	0.307
Metabolism	Biosynthesis of Other Secondary Metabolites	Betalain biosynthesis	0	0	0	0	0	0	0.408	0.972	0.129	0.089	0.304	0.275
Metabolism	Biosynthesis of Other Secondary Metabolites	Butirosin and neomycin biosynthesis	0.04	0.02	0.04	0.02	0.05	0.01	> 0.999	> 0.999	0.05	0.048	0.237	0.234
Metabolism	Biosynthesis of Other Secondary Metabolites	Caffeine metabolism	0	0	0	0	0	0	0.493	0.972	0.07	0.063	0.172	0.225
Metabolism	Biosynthesis of Other Secondary Metabolites	Clavulanic acid biosynthesis	0	0	0	0	0	0	0.444	0.972	> 0.999	0.387	N/A	N/A
Metabolism	Biosynthesis of Other Secondary Metabolites	Flavone and flavonol biosynthesis	0.01	0	0	0	0	0	0.055	0.972	0.021	0.041	0.829	0.407
Metabolism	Biosynthesis of Other Secondary Metabolites	Flavonoid biosynthesis	0.01	0.01	0	0.01	0.01	0.01	0.146	0.972	0.959	0.381	0.274	0.258
Metabolism	Biosynthesis of Other Secondary Metabolites	Indole alkaloid biosynthesis	0	0	0	0	0	0	0.708	> 0.999	0.634	0.28	0.451	0.307
Metabolism	Biosynthesis of Other Secondary Metabolites	Isoflavonoid biosynthesis	0	0	0	0	0	0	0.484	0.972	0.2	0.122	0.216	0.234
Metabolism	Biosynthesis of Other Secondary Metabolites	Isoquinoline alkaloid biosynthesis	0.07	0.01	0.06	0.01	0.06	0.01	0.203	0.972	0.234	0.138	0.965	0.45
Metabolism	Biosynthesis of Other Secondary Metabolites	Novobiocin biosynthesis	0.13	0.01	0.13	0.02	0.12	0.02	0.897	> 0.999	0.442	0.215	0.762	0.391
Metabolism	Biosynthesis of Other Secondary Metabolites	Penicillin and cephalosporin biosynthesis	0.03	0.01	0.03	0.03	0.02	0.01	0.46	0.972	0.328	0.17	0.829	0.407
Metabolism	Biosynthesis of Other Secondary Metabolites	Phenylpropanoid biosynthesis	0.1	0.03	0.12	0.04	0.15	0.03	0.203	0.972	0.007	0.041	0.083	0.185
Metabolism	Biosynthesis of Other Secondary Metabolites	Stilbenoid, diarylheptanoid and gingerol biosynthesis	0.01	0.01	0.01	0.01	0.01	0.01	0.203	0.972	0.878	0.356	0.36	0.282
Metabolism	Biosynthesis of Other Secondary Metabolites	Streptomycin biosynthesis	0.27	0.05	0.26	0.06	0.31	0.05	0.829	> 0.999	0.105	0.075	0.043	0.18
Metabolism	Biosynthesis of Other Secondary Metabolites	Tropane, piperidine and pyridine alkaloid biosynthesis	0.13	0.01	0.13	0.02	0.11	0.02	0.633	0.977	0.021	0.041	0.083	0.185
Metabolism	Carbohydrate Metabolism	Amino sugar and nucleotide sugar metabolism	1.13	0.18	1.21	0.22	1.42	0.12	0.274	0.972	0.005	0.041	0.016	0.18
Metabolism	Carbohydrate Metabolism	Ascorbate and aldarate metabolism	0.18	0.05	0.2	0.09	0.16	0.05	0.762	> 0.999	0.328	0.17	0.515	0.324
Metabolism	Carbohydrate Metabolism	Butanoate metabolism	0.82	0.14	0.81	0.16	0.7	0.15	0.633	0.977	0.234	0.138	0.122	0.216
Metabolism	Carbohydrate Metabolism	C5-Branched dibasic acid metabolism	0.28	0.02	0.29	0.02	0.29	0.03	0.573	0.972	0.382	0.192	0.573	0.343
Metabolism	Carbohydrate Metabolism	Citrate cycle (TCA cycle)	0.71	0.05	0.69	0.14	0.69	0.08	0.696	> 0.999	0.798	0.331	> 0.999	0.454
Metabolism	Carbohydrate Metabolism	Fructose and mannose metabolism	0.75	0.14	0.85	0.23	0.96	0.1	0.237	0.972	0.01	0.041	0.46	0.307
Metabolism	Carbohydrate Metabolism	Galactose metabolism	0.57	0.12	0.65	0.22	0.76	0.13	0.315	0.972	0.01	0.041	0.315	0.275
Metabolism	Carbohydrate Metabolism	Glycolysis / Gluconeogenesis	0.99	0.08	1.01	0.1	1.03	0.04	0.315	0.972	0.442	0.215	0.762	0.391
Metabolism	Carbohydrate Metabolism	Glyoxylate and dicarboxylate metabolism	0.68	0.13	0.62	0.1	0.53	0.06	0.515	0.972	0.01	0.041	0.012	0.18
Metabolism	Carbohydrate Metabolism	Inositol phosphate metabolism	0.16	0.04	0.15	0.07	0.11	0.02	0.573	0.972	0.01	0.041	0.203	0.23
Metabolism	Carbohydrate Metabolism	Pentose and glucuronate interconversions	0.47	0.06	0.54	0.17	0.56	0.15	0.315	0.972	0.279	0.155	0.829	0.407
Metabolism	Carbohydrate Metabolism	Pentose phosphate pathway	0.75	0.08	0.81	0.14	0.84	0.1	0.315	0.972	0.105	0.075	0.897	0.423
Metabolism	Carbohydrate Metabolism	Propanoate metabolism	0.68	0.16	0.62	0.17	0.51	0.07	0.573	0.972	0.01	0.041	0.173	0.225
Metabolism	Carbohydrate Metabolism	Pyruvate metabolism	0.99	0.06	0.99	0.04	0.99	0.06	0.897	> 0.999	0.959	0.381	> 0.999	0.454
Metabolism	Carbohydrate Metabolism	Starch and sucrose metabolism	0.76	0.13	0.81	0.21	0.91	0.1	0.46	0.972	0.015	0.041	0.274	0.258
Metabolism	Energy Metabolism	Carbon fixation in photosynthetic organisms	0.54	0.08	0.57	0.1	0.66	0.06	0.46	0.972	0.015	0.041	0.034	0.18
Metabolism	Energy Metabolism	Carbon fixation pathways in prokaryotes	1.03	0.05	1.02	0.14	1.06	0.07	0.573	0.972	0.574	0.257	0.274	0.258
Metabolism	Energy Metabolism	Methane metabolism	1.04	0.2	1.1	0.17	1.2	0.09	0.408	0.972	0.105	0.075	0.146	0.223
Metabolism	Energy Metabolism	Nitrogen metabolism	0.78	0.07	0.79	0.07	0.79	0.04	0.897	> 0.999	0.878	0.356	> 0.999	0.454
Metabolism	Energy Metabolism	Oxidative phosphorylation	1.22	0.1	1.24	0.15	1.26	0.1	0.633	0.977	0.328	0.17	0.829	0.407
Metabolism	Energy Metabolism	Photosynthesis	0.31	0.06	0.32	0.1	0.37	0.07	> 0.999	> 0.999	0.13	0.089	0.36	0.282
Metabolism	Energy Metabolism	Photosynthesis - antenna proteins	0	0	0	0	0	0.01	0.765	> 0.999	> 0.999	0.387	0.588	0.351
Metabolism	Energy Metabolism	Photosynthesis proteins	0.33	0.06	0.33	0.1	0.39	0.08	0.965	> 0.999	0.195	0.12	0.315	0.275
Metabolism	Energy Metabolism	Sulfur metabolism	0.31	0.03	0.29	0.03	0.28	0.03	0.083	0.972	0.038	0.046	0.515	0.324
Metabolism	Enzyme Families	Cytochrome P450	0	0	0	0	0	0	0.431	0.972	0.2	0.122	0.477	0.317
Metabolism	Enzyme Families	Peptidases	1.64	0.18	1.7	0.21	1.89	0.13	0.573	0.972	0.015	0.041	0.083	0.185
Metabolism	Enzyme Families	Protein kinases	0.39	0.08	0.39	0.1	0.29	0.08	> 0.999	> 0.999	0.028	0.041	0.068	0.184
Metabolism	Glycan Biosynthesis and Metabolism	Glycosaminoglycan biosynthesis - chondroitin sulfate	0	0	0	0	0	0	N/A	N/A	N/A	N/A	N/A	N/A
Metabolism	Glycan Biosynthesis and Metabolism	Glycosaminoglycan degradation	0.05	0.02	0.05	0.02	0.08	0.04	0.762	> 0.999	0.065	0.059	0.043	0.18
Metabolism	Glycan Biosynthesis and Metabolism	Glycosphingolipid biosynthesis - ganglio series	0.03	0.02	0.03	0.02	0.07	0.03	> 0.999	> 0.999	0.05	0.048	0.027	0.18
Metabolism	Glycan Biosynthesis and Metabolism	Glycosphingolipid biosynthesis - globo series	0.06	0.03	0.07	0.03	0.12	0.04	0.237	0.972	0.038	0.046	0.027	0.18
Metabolism	Glycan Biosynthesis and Metabolism	Glycosphingolipid biosynthesis - lacto and neolacto series	0	0	0	0	0	0	0.559	0.972	0.566	0.257	0.297	0.275
Metabolism	Glycan Biosynthesis and Metabolism	Glycosylphosphatidylinositol(GPI)-anchor biosynthesis	0	0	0	0	0	0	N/A	N/A	N/A	N/A	N/A	N/A
Metabolism	Glycan Biosynthesis and Metabolism	Glycosyltransferases	0.4	0.04	0.37	0.07	0.38	0.07	0.203	0.972	0.574	0.257	0.897	0.423
Metabolism	Glycan Biosynthesis and Metabolism	Lipopolysaccharide biosynthesis	0.38	0.08	0.34	0.11	0.4	0.16	0.408	0.972	0.878	0.356	0.515	0.324
Metabolism	Glycan Biosynthesis and Metabolism	Lipopolysaccharide biosynthesis proteins	0.56	0.12	0.5	0.15	0.54	0.18	0.315	0.972	0.798	0.331	0.762	0.391
Metabolism	Glycan Biosynthesis and Metabolism	N-Glycan biosynthesis	0.02	0.01	0.02	0.02	0.03	0.02	0.633	0.977	0.083	0.065	0.083	0.185
Metabolism	Glycan Biosynthesis and Metabolism	Other glycan degradation	0.17	0.07	0.2	0.1	0.35	0.13	0.36	0.972	0.01	0.041	0.034	0.18
Metabolism	Glycan Biosynthesis and Metabolism	Other types of O-glycan biosynthesis	0	0	0	0	0	0	N/A	N/A	N/A	N/A	N/A	N/A
Metabolism	Glycan Biosynthesis and Metabolism	Peptidoglycan biosynthesis	0.7	0.1	0.7	0.13	0.79	0.11	0.829	> 0.999	0.13	0.089	0.203	0.23
Metabolism	Glycan Biosynthesis and Metabolism	Various types of N-glycan biosynthesis	0	0	0	0	0	0	0.739	> 0.999	0.077	0.065	0.052	0.18
Metabolism	Lipid Metabolism	alpha-Linolenic acid metabolism	0.03	0.02	0.03	0.02	0.01	0.01	0.829	> 0.999	0.021	0.041	0.083	0.185
Metabolism	Lipid Metabolism	Arachidonic acid metabolism	0.06	0.03	0.05	0.03	0.04	0.02	0.203	0.972	0.028	0.041	0.46	0.307
Metabolism	Lipid Metabolism	Biosynthesis of unsaturated fatty acids	0.21	0.06	0.19	0.09	0.12	0.03	0.408	0.972	0.015	0.041	0.146	0.223
Metabolism	Lipid Metabolism	Ether lipid metabolism	0	0	0.01	0.01	0	0	0.762	> 0.999	0.328	0.17	0.633	0.358
Metabolism	Lipid Metabolism	Fatty acid biosynthesis	0.47	0.05	0.46	0.05	0.48	0.02	> 0.999	> 0.999	0.328	0.17	0.696	0.375
Metabolism	Lipid Metabolism	Fatty acid elongation in mitochondria	0	0	0	0	0	0	0.183	0.972	0.467	0.225	0.444	0.307
Metabolism	Lipid Metabolism	Fatty acid metabolism	0.46	0.19	0.41	0.21	0.28	0.08	0.515	0.972	0.021	0.041	0.274	0.258
Metabolism	Lipid Metabolism	Glycerolipid metabolism	0.33	0.04	0.39	0.1	0.38	0.09	0.237	0.972	0.328	0.17	0.829	0.407
Metabolism	Lipid Metabolism	Glycerophospholipid metabolism	0.55	0.04	0.55	0.03	0.57	0.05	0.829	> 0.999	0.279	0.155	0.696	0.375
Metabolism	Lipid Metabolism	Linoleic acid metabolism	0.04	0.02	0.06	0.03	0.06	0.01	0.122	0.972	0.05	0.048	0.762	0.391
Metabolism	Lipid Metabolism	Lipid biosynthesis proteins	0.64	0.07	0.61	0.09	0.6	0.04	0.36	0.972	0.279	0.155	0.829	0.407
Metabolism	Lipid Metabolism	Primary bile acid biosynthesis	0.02	0.01	0.02	0.01	0.03	0.01	0.315	0.972	0.028	0.041	0.315	0.275
Metabolism	Lipid Metabolism	Secondary bile acid biosynthesis	0.01	0.01	0.02	0.01	0.03	0.01	0.36	0.972	0.005	0.041	0.173	0.225
Metabolism	Lipid Metabolism	Sphingolipid metabolism	0.13	0.05	0.16	0.09	0.25	0.09	0.408	0.972	0.003	0.041	0.034	0.18
Metabolism	Lipid Metabolism	Steroid biosynthesis	0	0	0	0	0	0	0.068	0.972	0.037	0.046	0.167	0.225
Metabolism	Lipid Metabolism	Steroid hormone biosynthesis	0.02	0.01	0.01	0	0.02	0.01	0.237	0.972	0.721	0.306	0.36	0.282
Metabolism	Lipid Metabolism	Synthesis and degradation of ketone bodies	0.08	0.06	0.06	0.06	0.03	0.02	0.46	0.972	0.083	0.065	0.237	0.234
Metabolism	Metabolism of Cofactors and Vitamins	Biotin metabolism	0.15	0.02	0.15	0.02	0.18	0.04	0.573	0.972	0.05	0.048	0.012	0.18
Metabolism	Metabolism of Cofactors and Vitamins	Folate biosynthesis	0.43	0.02	0.39	0.06	0.42	0.07	0.146	0.972	0.645	0.28	0.633	0.358
Metabolism	Metabolism of Cofactors and Vitamins	Lipoic acid metabolism	0.05	0.01	0.04	0.02	0.04	0.02	0.633	0.977	0.279	0.155	0.762	0.391
Metabolism	Metabolism of Cofactors and Vitamins	Nicotinate and nicotinamide metabolism	0.43	0.01	0.43	0.02	0.45	0.06	0.315	0.972	0.798	0.331	0.573	0.343
Metabolism	Metabolism of Cofactors and Vitamins	One carbon pool by folate	0.55	0.08	0.54	0.1	0.62	0.1	0.897	> 0.999	0.105	0.075	0.203	0.23
Metabolism	Metabolism of Cofactors and Vitamins	Pantothenate and CoA biosynthesis	0.55	0.06	0.54	0.06	0.56	0.04	0.897	> 0.999	0.574	0.257	0.408	0.295
Metabolism	Metabolism of Cofactors and Vitamins	Porphyrin and chlorophyll metabolism	0.86	0.11	0.88	0.14	1.04	0.17	> 0.999	> 0.999	0.038	0.046	0.055	0.18
Metabolism	Metabolism of Cofactors and Vitamins	Retinol metabolism	0.06	0.02	0.05	0.03	0.03	0.02	0.408	0.972	0.005	0.041	0.055	0.18
Metabolism	Metabolism of Cofactors and Vitamins	Riboflavin metabolism	0.28	0.02	0.25	0.05	0.26	0.05	0.083	0.972	0.328	0.17	0.762	0.391
Metabolism	Metabolism of Cofactors and Vitamins	Thiamine metabolism	0.41	0.06	0.4	0.08	0.47	0.03	> 0.999	> 0.999	0.015	0.041	0.083	0.185
Metabolism	Metabolism of Cofactors and Vitamins	Ubiquinone and other terpenoid-quinone biosynthesis	0.31	0.06	0.28	0.09	0.25	0.05	0.573	0.972	0.028	0.041	0.408	0.295
Metabolism	Metabolism of Cofactors and Vitamins	Vitamin B6 metabolism	0.2	0.01	0.2	0.02	0.21	0.02	0.829	> 0.999	0.878	0.356	0.633	0.358
Metabolism	Metabolism of Other Amino Acids	beta-Alanine metabolism	0.33	0.11	0.3	0.11	0.22	0.03	0.46	0.972	0.038	0.046	0.173	0.225
Metabolism	Metabolism of Other Amino Acids	Cyanoamino acid metabolism	0.24	0.03	0.25	0.05	0.28	0.03	0.829	> 0.999	0.038	0.046	0.146	0.223
Metabolism	Metabolism of Other Amino Acids	D-Alanine metabolism	0.09	0.01	0.09	0.01	0.1	0.01	0.515	0.972	0.645	0.28	0.203	0.23
Metabolism	Metabolism of Other Amino Acids	D-Arginine and D-ornithine metabolism	0	0	0	0	0	0	0.46	0.972	0.05	0.048	0.36	0.282
Metabolism	Metabolism of Other Amino Acids	D-Glutamine and D-glutamate metabolism	0.13	0.02	0.13	0.02	0.15	0.02	0.829	> 0.999	0.083	0.065	0.055	0.18
Metabolism	Metabolism of Other Amino Acids	Glutathione metabolism	0.38	0.11	0.32	0.13	0.25	0.04	0.203	0.972	0.007	0.041	0.315	0.275
Metabolism	Metabolism of Other Amino Acids	Phosphonate and phosphinate metabolism	0.07	0.01	0.06	0.01	0.05	0.02	0.315	0.972	0.083	0.065	0.146	0.223
Metabolism	Metabolism of Other Amino Acids	Selenocompound metabolism	0.35	0.01	0.35	0.03	0.36	0.02	0.897	> 0.999	0.574	0.257	0.573	0.343
Metabolism	Metabolism of Other Amino Acids	Taurine and hypotaurine metabolism	0.12	0.01	0.11	0.01	0.11	0.02	0.274	0.972	0.442	0.215	0.696	0.375
Metabolism	Metabolism of Terpenoids and Polyketides	Biosynthesis of 12-, 14- and 16-membered macrolides	0	0	0	0	0	0	N/A	N/A	N/A	N/A	N/A	N/A
Metabolism	Metabolism of Terpenoids and Polyketides	Biosynthesis of ansamycins	0.07	0.02	0.1	0.03	0.11	0.02	0.146	0.972	0.028	0.041	0.408	0.295
Metabolism	Metabolism of Terpenoids and Polyketides	Biosynthesis of siderophore group nonribosomal peptides	0.06	0.03	0.06	0.05	0.04	0.02	0.515	0.972	0.05	0.048	0.237	0.234
Metabolism	Metabolism of Terpenoids and Polyketides	Biosynthesis of type II polyketide backbone	0	0	0	0	0	0	N/A	N/A	N/A	N/A	N/A	N/A
Metabolism	Metabolism of Terpenoids and Polyketides	Biosynthesis of type II polyketide products	0	0	0	0.01	0	0	0.36	0.972	0.01	0.041	0.105	0.201
Metabolism	Metabolism of Terpenoids and Polyketides	Biosynthesis of vancomycin group antibiotics	0.05	0.01	0.05	0.01	0.07	0.01	> 0.999	> 0.999	0.05	0.048	0.043	0.18
Metabolism	Metabolism of Terpenoids and Polyketides	Carotenoid biosynthesis	0.02	0.03	0.01	0.02	0.01	0.01	0.36	0.972	0.038	0.046	0.146	0.223
Metabolism	Metabolism of Terpenoids and Polyketides	Geraniol degradation	0.21	0.12	0.17	0.14	0.08	0.04	0.46	0.972	0.028	0.041	0.173	0.225
Metabolism	Metabolism of Terpenoids and Polyketides	Limonene and pinene degradation	0.21	0.11	0.18	0.13	0.13	0.04	0.573	0.972	0.161	0.102	0.515	0.324
Metabolism	Metabolism of Terpenoids and Polyketides	Polyketide sugar unit biosynthesis	0.16	0.03	0.16	0.04	0.22	0.05	0.829	> 0.999	0.021	0.041	0.016	0.18
Metabolism	Metabolism of Terpenoids and Polyketides	Prenyltransferases	0.29	0.05	0.27	0.06	0.33	0.07	0.36	0.972	0.382	0.192	0.203	0.23
Metabolism	Metabolism of Terpenoids and Polyketides	Sesquiterpenoid biosynthesis	0	0	0	0	0	0	N/A	N/A	N/A	N/A	N/A	N/A
Metabolism	Metabolism of Terpenoids and Polyketides	Terpenoid backbone biosynthesis	0.48	0.09	0.47	0.1	0.57	0.09	0.897	> 0.999	0.105	0.075	0.173	0.225
Metabolism	Metabolism of Terpenoids and Polyketides	Tetracycline biosynthesis	0.13	0.02	0.13	0.02	0.13	0.03	0.408	0.972	0.382	0.192	0.46	0.307
Metabolism	Metabolism of Terpenoids and Polyketides	Zeatin biosynthesis	0.04	0.01	0.04	0.01	0.06	0.02	0.829	> 0.999	0.083	0.065	0.146	0.223
Metabolism	Nucleotide Metabolism	Purine metabolism	2.1	0.16	2.07	0.2	2.25	0.17	0.762	> 0.999	0.161	0.102	0.055	0.18
Metabolism	Nucleotide Metabolism	Pyrimidine metabolism	1.54	0.26	1.56	0.31	1.82	0.22	> 0.999	> 0.999	0.05	0.048	0.083	0.185
Metabolism	Xenobiotics Biodegradation and Metabolism	1,1,1-Trichloro-2,2-bis(4-chlorophenyl)ethane (DDT) degradation	0	0	0	0	0	0	0.513	0.972	0.187	0.118	0.515	0.324
Metabolism	Xenobiotics Biodegradation and Metabolism	Aminobenzoate degradation	0.25	0.13	0.21	0.14	0.15	0.06	0.46	0.972	0.195	0.12	0.515	0.324
Metabolism	Xenobiotics Biodegradation and Metabolism	Atrazine degradation	0.04	0.03	0.04	0.03	0.02	0.01	0.762	> 0.999	0.05	0.048	0.101	0.196
Metabolism	Xenobiotics Biodegradation and Metabolism	Benzoate degradation	0.33	0.14	0.3	0.16	0.23	0.06	0.515	0.972	0.105	0.075	0.36	0.282
Metabolism	Xenobiotics Biodegradation and Metabolism	Bisphenol degradation	0.08	0.02	0.09	0.04	0.08	0.02	0.46	0.972	0.798	0.331	0.633	0.358
Metabolism	Xenobiotics Biodegradation and Metabolism	Caprolactam degradation	0.15	0.1	0.12	0.09	0.05	0.04	0.573	0.972	0.038	0.046	0.101	0.196
Metabolism	Xenobiotics Biodegradation and Metabolism	Chloroalkane and chloroalkene degradation	0.19	0.04	0.19	0.05	0.16	0.04	0.965	> 0.999	0.234	0.138	0.315	0.275
Metabolism	Xenobiotics Biodegradation and Metabolism	Chlorocyclohexane and chlorobenzene degradation	0.05	0.03	0.04	0.04	0.02	0.02	0.633	0.977	0.028	0.041	0.034	0.18
Metabolism	Xenobiotics Biodegradation and Metabolism	Dioxin degradation	0.07	0.01	0.06	0.02	0.05	0.01	0.633	0.977	0.021	0.041	0.408	0.295
Metabolism	Xenobiotics Biodegradation and Metabolism	Drug metabolism - cytochrome P450	0.13	0.08	0.1	0.09	0.04	0.04	0.36	0.972	0.015	0.041	0.043	0.18
Metabolism	Xenobiotics Biodegradation and Metabolism	Drug metabolism - other enzymes	0.27	0.05	0.27	0.05	0.31	0.05	0.965	> 0.999	0.195	0.12	0.237	0.234
Metabolism	Xenobiotics Biodegradation and Metabolism	Ethylbenzene degradation	0.06	0.02	0.05	0.02	0.06	0.03	0.274	0.972	0.878	0.356	0.46	0.307
Metabolism	Xenobiotics Biodegradation and Metabolism	Fluorobenzoate degradation	0.04	0.03	0.03	0.03	0.01	0.01	0.573	0.972	0.021	0.041	0.068	0.184
Metabolism	Xenobiotics Biodegradation and Metabolism	Metabolism of xenobiotics by cytochrome P450	0.13	0.07	0.1	0.09	0.04	0.03	0.36	0.972	0.015	0.041	0.043	0.18
Metabolism	Xenobiotics Biodegradation and Metabolism	Naphthalene degradation	0.17	0.05	0.17	0.07	0.16	0.04	0.573	0.972	0.721	0.306	0.762	0.391
Metabolism	Xenobiotics Biodegradation and Metabolism	Nitrotoluene degradation	0.1	0.02	0.11	0.02	0.08	0.04	0.46	0.972	0.574	0.257	0.237	0.234
Metabolism	Xenobiotics Biodegradation and Metabolism	Polycyclic aromatic hydrocarbon degradation	0.1	0.04	0.09	0.04	0.11	0.04	0.762	> 0.999	0.645	0.28	0.633	0.358
Metabolism	Xenobiotics Biodegradation and Metabolism	Styrene degradation	0.07	0.04	0.05	0.04	0.03	0.01	0.315	0.972	0.065	0.059	0.36	0.282
Metabolism	Xenobiotics Biodegradation and Metabolism	Toluene degradation	0.2	0.06	0.22	0.08	0.19	0.1	0.696	> 0.999	0.328	0.17	0.203	0.23
Metabolism	Xenobiotics Biodegradation and Metabolism	Xylene degradation	0.06	0.02	0.05	0.02	0.05	0.01	0.408	0.972	0.234	0.138	0.897	0.423
Organismal Systems	Circulatory System	Cardiac muscle contraction	0.03	0.02	0.02	0.02	0.01	0.01	0.46	0.972	0.161	0.102	0.515	0.324
Organismal Systems	Circulatory System	Vascular smooth muscle contraction	0	0	0	0	0	0	N/A	N/A	N/A	N/A	N/A	N/A
Organismal Systems	Digestive System	Bile secretion	0	0	0	0	0	0	0.897	> 0.999	0.025	0.041	0.041	0.18
Organismal Systems	Digestive System	Carbohydrate digestion and absorption	0.02	0.01	0.02	0.01	0.02	0.01	0.515	0.972	0.574	0.257	0.762	0.391
Organismal Systems	Digestive System	Fat digestion and absorption	0	0	0	0	0	0	N/A	N/A	N/A	N/A	N/A	N/A
Organismal Systems	Digestive System	Gastric acid secretion	0	0	0	0	0	0	N/A	N/A	N/A	N/A	N/A	N/A
Organismal Systems	Digestive System	Mineral absorption	0.01	0.01	0.01	0.01	0.01	0.01	0.36	0.972	0.279	0.155	0.762	0.391
Organismal Systems	Digestive System	Pancreatic secretion	0	0	0	0	0	0	N/A	N/A	N/A	N/A	N/A	N/A
Organismal Systems	Digestive System	Protein digestion and absorption	0.02	0.01	0.02	0.01	0.03	0.02	0.573	0.972	0.234	0.138	0.101	0.196
Organismal Systems	Digestive System	Salivary secretion	0	0	0	0	0	0	N/A	N/A	N/A	N/A	N/A	N/A
Organismal Systems	Endocrine System	Adipocytokine signaling pathway	0.07	0.01	0.06	0.03	0.08	0.02	0.965	> 0.999	0.442	0.215	0.46	0.307
Organismal Systems	Endocrine System	GnRH signaling pathway	0	0	0	0	0	0	0.744	> 0.999	0.271	0.155	0.41	0.295
Organismal Systems	Endocrine System	Insulin signaling pathway	0.06	0.01	0.07	0.02	0.08	0.01	0.122	0.972	0.007	0.041	0.237	0.234
Organismal Systems	Endocrine System	Melanogenesis	0	0	0	0	0	0	0.359	0.972	0.022	0.041	0.08	0.185
Organismal Systems	Endocrine System	PPAR signaling pathway	0.12	0.03	0.12	0.05	0.12	0.02	0.965	> 0.999	0.721	0.306	0.897	0.423
Organismal Systems	Endocrine System	Progesterone-mediated oocyte maturation	0.03	0.01	0.03	0.01	0.04	0.01	0.315	0.972	0.015	0.041	0.034	0.18
Organismal Systems	Endocrine System	Renin-angiotensin system	0	0	0	0	0	0	0.083	0.972	0.049	0.048	0.911	0.428
Organismal Systems	Environmental Adaptation	Circadian rhythm - plant	0	0	0	0	0	0	0.146	0.972	0.003	0.041	0.067	0.184
Organismal Systems	Environmental Adaptation	Plant-pathogen interaction	0.12	0.02	0.14	0.02	0.14	0.02	0.173	0.972	0.083	0.065	0.696	0.375
Organismal Systems	Excretory System	Aldosterone-regulated sodium reabsorption	0	0	0	0	0	0	N/A	N/A	N/A	N/A	N/A	N/A
Organismal Systems	Excretory System	Endocrine and other factor-regulated calcium reabsorption	0	0	0	0	0	0	N/A	N/A	N/A	N/A	N/A	N/A
Organismal Systems	Excretory System	Proximal tubule bicarbonate reclamation	0.02	0	0.02	0.02	0.02	0.01	0.897	> 0.999	0.959	0.381	0.46	0.307
Organismal Systems	Excretory System	Vasopressin-regulated water reabsorption	0	0	0	0	0	0	0.548	0.972	0.467	0.225	0.092	0.196
Organismal Systems	Immune System	Antigen processing and presentation	0.03	0.01	0.03	0.01	0.04	0.01	0.315	0.972	0.015	0.041	0.034	0.18
Organismal Systems	Immune System	Complement and coagulation cascades	0	0	0	0	0	0	N/A	N/A	N/A	N/A	N/A	N/A
Organismal Systems	Immune System	Cytosolic DNA-sensing pathway	0	0	0	0	0	0	N/A	N/A	N/A	N/A	N/A	N/A
Organismal Systems	Immune System	Fc epsilon RI signaling pathway	0	0	0	0	0	0	N/A	N/A	N/A	N/A	N/A	N/A
Organismal Systems	Immune System	Fc gamma R-mediated phagocytosis	0	0	0	0	0	0	0.744	> 0.999	0.271	0.155	0.41	0.295
Organismal Systems	Immune System	Hematopoietic cell lineage	0	0	0	0	0	0	> 0.999	> 0.999	> 0.999	0.387	> 0.999	0.454
Organismal Systems	Immune System	Leukocyte transendothelial migration	0	0	0	0	0	0	N/A	N/A	N/A	N/A	N/A	N/A
Organismal Systems	Immune System	NOD-like receptor signaling pathway	0.03	0.01	0.04	0.01	0.04	0.01	0.203	0.972	0.01	0.041	0.027	0.18
Organismal Systems	Immune System	RIG-I-like receptor signaling pathway	0	0	0	0.01	0	0	0.897	> 0.999	0.161	0.102	0.237	0.234
Organismal Systems	Nervous System	Cholinergic synapse	0	0	0	0	0	0	N/A	N/A	N/A	N/A	N/A	N/A
Organismal Systems	Nervous System	Glutamatergic synapse	0.09	0.02	0.09	0.01	0.09	0.01	0.897	> 0.999	0.721	0.306	0.173	0.225
Organismal Systems	Nervous System	Long-term depression	0	0	0	0	0	0	N/A	N/A	N/A	N/A	N/A	N/A
Organismal Systems	Nervous System	Long-term potentiation	0	0	0	0	0	0	N/A	N/A	N/A	N/A	N/A	N/A
Organismal Systems	Nervous System	Neurotrophin signaling pathway	0	0	0	0	0	0	N/A	N/A	N/A	N/A	N/A	N/A
Organismal Systems	Sensory System	Olfactory transduction	0	0	0	0	0	0	N/A	N/A	N/A	N/A	N/A	N/A
Organismal Systems	Sensory System	Phototransduction	0	0	0	0	0	0	N/A	N/A	N/A	N/A	N/A	N/A
Organismal Systems	Sensory System	Phototransduction - fly	0	0	0	0	0	0	N/A	N/A	N/A	N/A	N/A	N/A
Unclassified	Cellular Processes and Signaling	Cell division	0.09	0.02	0.09	0.01	0.09	0.01	0.829	> 0.999	0.328	0.17	0.36	0.282
Unclassified	Cellular Processes and Signaling	Cell motility and secretion	0.22	0.04	0.21	0.05	0.22	0.04	0.696	> 0.999	0.798	0.331	0.573	0.343
Unclassified	Cellular Processes and Signaling	Electron transfer carriers	0.05	0.04	0.05	0.04	0.04	0.02	0.897	> 0.999	> 0.999	0.387	0.762	0.391
Unclassified	Cellular Processes and Signaling	Germination	0.01	0.01	0.02	0.02	0.03	0.02	0.36	0.972	0.13	0.089	0.897	0.423
Unclassified	Cellular Processes and Signaling	Inorganic ion transport and metabolism	0.36	0.09	0.32	0.12	0.24	0.05	0.573	0.972	0.015	0.041	0.237	0.234
Unclassified	Cellular Processes and Signaling	Membrane and intracellular structural molecules	0.8	0.12	0.71	0.19	0.69	0.16	0.274	0.972	0.083	0.065	0.829	0.407
Unclassified	Cellular Processes and Signaling	Other ion-coupled transporters	1.51	0.24	1.47	0.24	1.45	0.17	0.829	> 0.999	0.574	0.257	0.897	0.423
Unclassified	Cellular Processes and Signaling	Other transporters	0.28	0.03	0.28	0.02	0.29	0.03	0.762	> 0.999	0.105	0.075	0.36	0.282
Unclassified	Cellular Processes and Signaling	Pores ion channels	0.62	0.12	0.54	0.19	0.5	0.13	0.173	0.972	0.038	0.046	> 0.999	0.454
Unclassified	Cellular Processes and Signaling	Signal transduction mechanisms	0.49	0.05	0.48	0.05	0.44	0.03	0.829	> 0.999	0.021	0.041	0.034	0.18
Unclassified	Cellular Processes and Signaling	Sporulation	0.25	0.24	0.42	0.33	0.47	0.27	0.315	0.972	0.083	0.065	0.633	0.358
Unclassified	Genetic Information Processing	Protein folding and associated processing	0.75	0.06	0.72	0.08	0.69	0.05	0.573	0.972	0.028	0.041	0.408	0.295
Unclassified	Genetic Information Processing	Replication, recombination and repair proteins	0.86	0.15	0.81	0.17	0.84	0.1	0.46	0.972	0.798	0.331	0.36	0.282
Unclassified	Genetic Information Processing	Restriction enzyme	0.11	0.04	0.11	0.04	0.16	0.05	0.965	> 0.999	0.065	0.059	0.055	0.18
Unclassified	Genetic Information Processing	Transcription related proteins	0.03	0.02	0.02	0.02	0.02	0.01	0.965	> 0.999	0.382	0.192	0.897	0.423
Unclassified	Genetic Information Processing	Translation proteins	0.84	0.1	0.84	0.1	0.9	0.07	0.965	> 0.999	0.161	0.102	0.173	0.225
Unclassified	Metabolism	Amino acid metabolism	0.22	0.03	0.23	0.06	0.25	0.06	0.965	> 0.999	0.505	0.239	0.633	0.358
Unclassified	Metabolism	Biosynthesis and biodegradation of secondary metabolites	0.12	0.03	0.1	0.05	0.07	0.03	0.36	0.972	0.021	0.041	0.237	0.234
Unclassified	Metabolism	Carbohydrate metabolism	0.17	0.04	0.19	0.09	0.2	0.05	0.573	0.972	0.574	0.257	0.829	0.407
Unclassified	Metabolism	Energy metabolism	0.92	0.05	0.92	0.06	0.98	0.1	0.633	0.977	0.161	0.102	0.274	0.258
Unclassified	Metabolism	Glycan biosynthesis and metabolism	0.09	0.03	0.07	0.04	0.05	0.02	0.408	0.972	0.05	0.048	0.146	0.223
Unclassified	Metabolism	Lipid metabolism	0.15	0.01	0.15	0.03	0.13	0.02	0.173	0.972	0.007	0.041	0.36	0.282
Unclassified	Metabolism	Metabolism of cofactors and vitamins	0.18	0.04	0.16	0.04	0.13	0.04	0.237	0.972	0.028	0.041	0.203	0.23
Unclassified	Metabolism	Nucleotide metabolism	0.08	0.05	0.08	0.06	0.06	0.03	0.965	> 0.999	0.442	0.215	0.829	0.407
Unclassified	Metabolism	Others	0.97	0.12	0.98	0.14	1.02	0.13	0.965	> 0.999	0.505	0.239	0.696	0.375
Unclassified	Poorly Characterized	Function unknown	1.74	0.33	1.61	0.39	1.36	0.19	0.515	0.972	0.021	0.041	0.203	0.23
Unclassified	Poorly Characterized	General function prediction only	3.56	0.1	3.52	0.12	3.59	0.14	0.762	> 0.999	0.645	0.28	0.46	0.307
KEGG, Kyoto Encyclopedia of Genes and Genomes; TA, tubular adenoma; SSA/P, sessile serrated adenoma/polyp; CRC, colorectal cancer; SD, standard deviation; FDR, false discovery rate; N/A, not applicable
